# Supplementary material for: Met Is the Most Frequently Amplified Gene in Endometriosis-Associated Ovarian Clear Cell Adenocarcinoma and Correlates with Worsened Prognosis
Source: PLoS One. 2013 Mar 4;8(3):e57724. doi: 10.1371/journal.pone.0057724 (PMC3587638; doi:10.1371/journal.pone.0057724)
Supplement: Table S1 — Frequently amplified regions of the chromosome and included genes detected by array-based comparative genomic hybridization. (XLSX) [file pone.0057724.s003.xlsx]

## Sheet: ovarian_penet_sorted
Table 1. Frequently amplified regions of the chromosome and included genes detected by array-based comparative genomic hybridization.
Chr Name	Start	Stop	Length	Amp PercentPenetrance	Chr Region	Gene	No of Probes
chr1	25283286	25299983	16697	20.8333	p36.11	RUNX3	1
chr1	25299983	25650239	350256	25	p36.11	SYF2, C1orf63, RHD	32
chr1	150598618	150604240	5622	29.1667	q21.3	ENSA	1
chr1	150604240	150700888	96648	33.3333	q21.3	GOLPH3L, HORMAD1	12
chr1	150700888	150782106	81218	29.1667	q21.3	CTSS, CTSK	9
chr1	150782106	150797705	15599	29.1667	q21.3	ARNT	1
chr1	150797705	151066248	268543	37.5	q21.3	ARNT, SETDB1, CERS2, ANXA9, FAM63A, PRUNE, BNIPL, C1orf56, CDC42SE1, MLLT11, GABPB2	50
chr1	151066248	151066648	400	37.5	q21.3	GABPB2	1
chr1	151066648	151083384	16736	33.3333	q21.3	GABPB2	2
chr1	151083384	151089591	6207	25	q21.3	GABPB2	1
chr1	194889542	194911467	21925	25	q31.3	*No RefSeq genes	2
chr1	194911467	194962390	50923	29.1667	q31.3	*No RefSeq genes	5
chr1	194962390	195026503	64113	33.3333	q31.3	*No RefSeq genes	6
chr1	195026503	195254579	228076	37.5	q31.3	*No RefSeq genes	27
chr1	195254579	195260811	6232	33.3333	q31.3	*No RefSeq genes	1
chr1	195260811	195275188	14377	29.1667	q31.3	*No RefSeq genes	2
chr1	195275188	195296409	21221	25	q31.3	*No RefSeq genes	3
chr6	32360428	32391685	31257	20.8333	p21.32	HCG23, BTNL2	4
chr6	32391685	32392085	400	20.8333	p21.32	*No RefSeq genes	1
chr6	32392085	32405314	13229	20.8333	p21.32	*No RefSeq genes	1
chr6	32405314	32414461	9147	20.8333	p21.32	HLA-DRA	1
chr6	32414461	32495714	81253	20.8333	p21.32	HLA-DRB5, HLA-DRB1	11
chr6	32495714	32520135	24421	20.8333	p21.32	HLA-DRB5, HLA-DRB1	4
chr6	32520135	32816644	296509	20.8333	p21.32	HLA-DRB5, HLA-DRB1, HLA-DRB6, AK293020, HLA-DQA1, HLA-DQB1, HLA-DQA2, HLA-DQB2, HLA-DOB, LOC100507463, TAP2, PSMB8, TAP1	26
chr7	115847040	115891901	44861	20.8333	q31.2	BC040208, TES	2
chr7	115891901	116026488	134587	25	q31.2	TES, BD495725, AK097428, EF070119, EF070117, EF070122, CAV2, DQ656015, CAV1,DQ656011	17
chr7	116026488	116190618	164130	25	q31.2	CAV2, CAV1	15
chr7	116190618	116482582	291964	20.8333	q31.2	CAV1, MET, CAPZA2	33
chr7	141928381	141945440	17059	29.1667	q34	MOXD2P	3
chr7	141945440	141955654	10214	25	q34	MOXD2P, PRSS58	1
chr7	141955654	142098738	143084	20.8333	q34	PRSS58, LOC730441, TCRBV22S1A2N1T, TCRB, CDR3, TCRBV9S1A1T, TCRBV7S1A1N2T, TCRVb7.1-Jb1.5, T-cell receptor IGR b 14 Vbeta 13, TCRBV5S1A1T, TCRBV20S1, TCRVb7.2-Jb1.2, TCRBV7S3A2	13
chr7	142098738	142178420	79682	25	q34	TCRBV22S1A2N1T, TCRBV5S1A1T, TRVB7-8, TCRB, AY124788, TCRBV6S6A2T, BV5-8, TCRBV5S2, TCRBV6S3A1N1T, AF397448, TCRBV5S3A2T, CDR3, TCRBV13S6A2T, BV13S6J2.1, TCRBV5S6A3N2T, T-cell receptor IGR b 16 Vbeta , TRVB, TCRBV	12
chr7	142178420	142394671	216251	20.8333	q34	TCRBV22S1A2N1T, TCRBV5S1A1T, BV13S6J2.1, TCRB, TCRBV13S1, BV13S1J2.7, TRB, TCRBV12S3, TCRBV21S1, TCRBV12S2, TCRB, TCRBV1S1A1N1, TCRBV6S1A1N1, TCRBV13S5, TCRBV17S1A1T, BV17S1A1T, BV02S1J2.2, TCRBV2S1, TRBV, TCRBV10S1P, TCRBV19S1P, TCRBV15S1, TCRVB, MTRNR2L6, TCRBV11S1A1T	31
chr8	39187600	39212229	24629	25	p11.22	ADAM5P	3
chr8	39212229	39233726	21497	25	p11.22	ADAM5P	2
chr8	39233726	39572162	338436	25	p11.22	ADAM5P, ADAM3A, ADAM18	40
chr8	39572162	39586003	13841	25	p11.22	ADAM18	1
chr8	39586003	39706836	120833	29.1667	p11.22	ADAM18, ADAM2	16
chr8	39706836	39720572	13736	20.8333	p11.21	*No RefSeq genes	1
chr8	41730601	41788762	58161	20.8333	p11.21	ANK1, KAT6A	7
chr8	41925634	42202563	276929	20.8333	p11.21	AP3M2, PLAT, IKBKB, AX746775, POLB	27
chr8	42202563	42244754	42191	25	p11.21	POLB, DKK4	4
chr8	42244754	42274387	29633	20.8333	p11.21	VDAC3, SLC20A2	3
chr8	50971090	51110535	139445	20.8333	p11.21	SNTG1	15
chr8	51110535	51265835	155300	25	p11.21	SNTG1	21
chr8	51265835	51278516	12681	20.8333	p11.21	SNTG1	1
chr8	51278516	51407624	129108	25	p11.21	SNTG1	13
chr8	51407624	51408024	400	33.3333	p11.21	SNTG1	1
chr8	51408024	51441447	33423	29.1667	p11.21	SNTG1	3
chr8	55302834	55373746	70912	20.8333	q11.23	*No RefSeq genes	3
chr8	55435411	55435811	400	20.8333	q11.23	*No RefSeq genes	1
chr8	56243850	56252584	8734	20.8333	q12.1	*No RefSeq genes	1
chr8	56252584	56434983	182399	25	q12.1	XKR4, SBF1P1	20
chr8	56434983	56544229	109246	29.1667	q12.1	XKR4	15
chr8	56544229	56614248	70019	20.8333	q12.1	*No RefSeq genes	8
chr8	56614248	56614648	400	25	q12.1	*No RefSeq genes	1
chr8	56614648	56682355	67707	20.8333	q12.1	TMEM68	4
chr8	56737295	56861668	124373	20.8333	q12.1	TGS1, LYN	12
chr8	57048530	57109414	60884	20.8333	q12.1	PLAG1	6
chr8	57135121	57188609	53488	20.8333	q12.1	*No RefSeq genes	9
chr8	57275121	57290078	14957	20.8333	q12.1	*No RefSeq genes	2
chr8	57290078	57297088	7010	29.1667	q12.1	*No RefSeq genes	3
chr8	57297088	57399892	102804	25	q12.1	PENK, AX747062	10
chr8	57399892	57500476	100584	20.8333	q12.1	AX747062, LOC100507632	2
chr8	57500476	57500876	400	25	q12.1	*No RefSeq genes	1
chr8	57500876	57513560	12684	20.8333	q12.1	*No RefSeq genes	2
chr8	58168521	58268369	99848	20.8333	q12.1	LOC286177, C8orf71, BC048118	4
chr8	58407184	58595523	188339	20.8333	q12.1	*No RefSeq genes	8
chr8	61041015	61084080	43065	20.8333	q12.1	*No RefSeq genes	2
chr8	63520629	63540581	19952	25	q12.3	*No RefSeq genes	3
chr8	63540581	63589830	49249	20.8333	q12.3	NKAIN3	6
chr8	63870924	63986291	115367	20.8333	q12.3	NKAIN3, UG0898H09, GGH, TTPA	12
chr8	68496721	69407809	911088	20.8333	q13.2	CPA6, DQ584699, BC036055, PREX2, AX747593, LOC286189, C8orf34	90
chr8	73602988	73889504	286516	20.8333	q13.3	KCNB2	33
chr8	85265059	85492619	227560	20.8333	q21.2	RALYL	28
chr8	105012473	105179890	167417	20.8333	q22.3	RIMS2	19
chr8	105179890	105218704	38814	25	q22.3	RIMS2	4
chr8	105330759	105375811	45052	20.8333	q22.3	TM7SF4	4
chr11	5503586	5509472	5886	25	p15.4	HBG2, HBE1, OR51B5	1
chr11	5509472	5518910	9438	37.5	p15.4	HBG2, HBE1, OR51B5, OR52D1	1
chr11	5518910	5604075	85165	54.1667	p15.4	HBG2, HBE1, OR51B5, UBQLN3, UBQNL, OR52H1, OR52B6	16
chr11	5604075	5658023	53948	54.1667	p15.4	HBG2, TRIM6, TRIM6-34, TRIM34	11
chr11	5658023	5813474	155451	54.1667	p15.4	HBG2, TRIM6-34, TRIM34, TRIM78P, TRIM5, TRIM22, OR56B1, OR52N4, OR52N5, OR52N1	28
chr11	5813474	5839145	25671	54.1667	p15.4	TRIM5, TRIM22	4
chr11	5839145	5905860	66715	54.1667	p15.4	TRIM5, OR52N2, OR52E6, OR52E8, OR52E4	8
chr11	5905860	5968594	62734	54.1667	p15.4	TRIM5, OR52E4, OR56A3	10
chr11	5968594	5989086	20492	50	p15.4	OR56A3, OR56A5	4
chr11	5989086	5997753	8667	45.8333	p15.4	OR56A5	1
chr14	72846148	73023991	177843	20.8333	q24.2	RGS6	22
chr14	73023991	73024391	400	20.8333	q24.2	RGS6	1
chr14	73024391	73320724	296333	20.8333	q24.2	RGS6, AK024141, DPF3	41
chr14	105609266	105609666	400	20.8333	q32.33	JAG2	1
chr14	105609666	105622870	13204	20.8333	q32.33	JAG2	1
chr14	105622870	105643093	20223	29.1667	q32.33	JAG2, NUDT14	2
chr14	105643093	105655198	12105	29.1667	q32.33	NUDT14	2
chr14	105655198	105833572	178374	25	q32.33	BRF1, PACS2	19
chr14	105833572	105845858	12286	20.8333	q32.33	PACS2	2
chr14	105845858	105873209	27351	20.8333	q32.33	PACS2, TEX22	3
chr15	19786455	19786855	400	29.1667	q11.1	*No RefSeq genes	1
chr15	19786855	19819761	32906	20.8333	q11.1	*No RefSeq genes	1
chr15	19819761	20080135	260374	25	q11.1	*No RefSeq genes	24
chr19	40543792	40544192	400	20.8333	q13.2	ZNF780B	1
chr19	40670354	40791599	121245	20.8333	q13.2	MAP3K10, TTCQB, CNTD2, AKT2	20
chr19	40791599	40944869	153270	20.8333	q13.2	C19orf47, PLD3, HIPK4, PRX, SERTAD1	28
chr19	42537028	42737302	200274	20.8333	q13.2	GRIK5, ZNF574, POU2F2, LOC100505622, DEDD2, ZNF526, GSK3A	18
chr19	43028723	43373111	344388	20.8333	q13.2	AK311181, BC037865, AK310497, AK096849, CEACAM1, CEACAM8, PSG3, PSG1, PSG8, LOC100289650, PSG10P	32
chr19	43373111	43627446	254335	25	q13.2-q13.31	PSG3, PSG1, PSG6, PSG7, PSG11, PSG2	34
chr19	43627446	43672868	45422	20.8333	q13.31	PSG6, PSG5	2
chr19	43672868	43686718	13850	25	q13.31	PSG6, PSG5	2
chr19	43686718	43717606	30888	20.8333	q13.31	PSG6, PSG5, PSG4, LOC284344	2
chr19	43717606	43735364	17758	25	q13.31	LOC284344	3
chr19	43735364	43757353	21989	20.8333	q13.31	LOC284344	3
chr19	43757353	43840267	82914	20.8333	q13.31	PSG9	12
chr19	43978688	44531943	553255	20.8333	q13.31	PHLDB3, ETHE1, ZNF575, XRCC1, LOC390940, IRGQ, ZNF576, SRRM5, ZNF428, CADM4, PLAUR, IRGC, SMG9, KCNN4, LYPD5, AK131520, ZNF283, ZNF404, LOC100505715, ZNF45, ZNF221, ZNF155, AK090553, ZNF230, ZNF222, ZNF223	36
chr19	44625775	44690690	64915	20.8333	q13.31	ZNF225, AX748287, ZNF234, ZNF226	9
chr19	44690690	44777593	86903	20.8333	q13.31	ZNF225, ZNF227, ZNF233	9
chr19	44777593	44798407	20814	25	q13.31	ZNF233, ZNF235	4
chr19	44798407	45023773	225366	20.8333	q13.31	ZNF235, ZFP112, ZNF285, ZNF229, ZNF180, CEACAM20	23
chr19	45023773	45131088	107315	25	q13.31	CEACAM20, CEACAM22P, IGFS23	10
chr19	45131088	45177901	46813	20.8333	q13.31	IGSF23, PVR, CEACAM19	4
chr19	45177901	45345670	167769	25	q13.31-q13.32	CEACAM19, CEACAM16, BCL3, CBLC, BCAM	9
chr19	45345670	45373418	27748	20.8333	q13.32	PVRL2	1
chr19	45391498	45465528	74030	20.8333	q13.32	PVRL2, TOMM40, APOE, APOC1, APOC1P1, APOC4, APOC2, CLPTM1	13
chr19	45465528	46032640	567112	20.8333	q13.32	CLPTM1, RELB, CLASRP, GEMIN7, ZNF296, PPP1R37, NKPD1, TRAPPC6A, BLOC1S3, EXOC3L2, MARK4, CKM, KLC3, ERCC2, PPP1R13L, ERCC1, CD3EAP, FOSB, PPM1N, VASP, OPA3	39
chr20	42932572	43056456	123884	20.8333	q13.12	FITM2, R3HDML, HNF4A, BC071794, AF143870	17
chr20	51400243	51585018	184775	20.8333	q13.2	*No RefSeq genes	20
chr20	51628102	51814351	186249	20.8333	q13.2	TSHZ2	9
chr20	51814351	51841007	26656	25	q13.2	TSHZ2	2
chr20	51841007	51994381	153374	20.8333	q13.2	TSHZ2	9
chr22	22437811	22445904	8093	29.1667	q11.22	abParts	3
chr22	22445904	22452128	6224	29.1667	q11.22	abParts	1
chr22	22452128	22476394	24266	45.8333	q11.22	abParts	5
chr22	22476394	22862137	385743	45.8333	q11.22	abParts, VPREB1, LOC96610, DKFZp667J0810, ZNF280B	61
chr22	22862137	22914829	52692	45.8333	q11.22	abParts, DKFZp667J0810, ZNF280B, ZNF280A, PRAME, LOC648691	11
chr22	22914829	22923961	9132	45.8333	q11.22	abParts, DKFZp667J0810	1
chr22	22923961	22946349	22388	45.8333	q11.22	abParts, DKFZp667J0810	2
chr22	22946349	22961754	15405	41.6667	q11.22	abParts, DKFZp667J0810	3
chr; chromosome, amp; amplification. Putative oncogenes are shown in red color.
